# Supplementary material for: Tungsten and Molybdenum Heteropolyanions with Different Central Ions—Correlation between Theory and Experiment
Source: Molecules. 2021 Dec 29;27(1):187. doi: 10.3390/molecules27010187 (PMC8747034; doi:10.3390/molecules27010187)
Supplement: Supplementary file 1 [file molecules-27-00187-s001.zip]

Archive with 1 entries (1 files):
- molecules-1524866-supplementary.pdf
